# Supplementary material for: Evolution of the Degenerated Y-Chromosome of the Swamp Guppy, Micropoecilia picta
Source: Cells. 2022 Mar 25;11(7):1118. doi: 10.3390/cells11071118 (PMC8997885; doi:10.3390/cells11071118)
Supplement: Supplementary file 1 [file cells-11-01118-s001.zip]

Archive with 2 entries (2 files):
- cells-1594332 supplymentary after revision final/cells- 1594332 supplymentary table after revision.pdf
- cells-1594332 supplymentary after revision final/Nanda et al.-Supplementary figures1-17-revised.pdf
